# Supplementary material for: Role of invasive carnivores (Procyon lotor and Nyctereutes procyonoides) in epidemiology of vector-borne pathogens: molecular survey from the Czech Republic
Source: Parasit Vectors. 2023 Jul 5;16:219. doi: 10.1186/s13071-023-05834-w (PMC10324142; doi:10.1186/s13071-023-05834-w)
Supplement: Supplementary file 1 — Additional file 1: Table S1 Protocols of all PCRs used in this study. Table S2 The details of all the phylogenetic analyses. Table S3 Details of sequences uploaded into the GenBank database. [file 13071_2023_5834_MOESM1_ESM.zip]

Archive with 4 entries (3 files):
- Additionale file 1_rev/
- Additionale file 1_rev/TableS1_rev.xlsx
- Additionale file 1_rev/TableS2.xlsx
- Additionale file 1_rev/TableS3.xlsx
