# Supplementary material for: Role of invasive carnivores (Procyon lotor and Nyctereutes procyonoides) in epidemiology of vector-borne pathogens: molecular survey from the Czech Republic
Source: Parasit Vectors. 2023 Jul 5;16:219. doi: 10.1186/s13071-023-05834-w (PMC10324142; doi:10.1186/s13071-023-05834-w)
Supplement: Supplementary file 1 — Additional file 1: Table S1 Protocols of all PCRs used in this study. Table S2 The details of all the phylogenetic analyses. Table S3 Details of sequences uploaded into the GenBank database. [file 13071_2023_5834_MOESM1_ESM.zip › Additionale file 1_rev/TableS1_rev.xlsx]

## Sheet: Table S1
Supplementary TableS1. Protocols of all PCRs used in this study.
Pathogen	Target gene	Primer name	Primer sequence (5’ - 3’)	Annealing temperature /product length (bp)	Positive control*	Reference	Tested samples
Anaplasma phagoctytophilum	groESL	EphplgroEL(569)F	ATGGTATGCAGTTTGATCGC	57°C/574	Anaplasma phagocytophilum ecotype I, wild boar, Czech Republic	Alberti et al., 2005	all samples tested
		EphgroEL(1142)R	TTGAGTACAGCAACACCACCGGAA
		ApNest-F	GTGGAATTTGAAAATCCATAC	55°C/407		Jaarsma et al., 2019
		ApNest-R	GTCCTGCTAGCTATGCTTTC
		HS1-modif	TGGGCTGGTARTGAAWT	48°C/1380		Liz et al., 2000	samples found positive for Aph targeting short groEL fragment
		HS6	CCICCIGGIACIAYACCTTC
		HS43-modif	ATAGCTAAGGAAGCATAGTC	52°C/1297
		HSVR	CTCAACAGCAGCTCTAGTAGC
Universal Babesia/Theileria/Hepatozoon	18S rDNA	BTH_F	CCTGMGARACGGCTACCACATCT	60°C/686 (Babesia), 747 (Hepatozoon)	Babesia canis, dog, Poland	Criado-Fornelio et al., 2003 Bonnet et al., 2007 Zintl et al., 2011	all samples tested
		BTH_R	TTGCGACCATACTCCCCCCA
		GF2	GTCTTGTAATTGGAATGATGG	50°C/561(Babesia), 613 (Hepatozoon)
		GR2	CCAAAGACTTTGATTTCTCTC
Babesia canis	18S rRNA	Bc_F1	CGTAGTTGTATTTTTGCGT	50°C/430		Sgroi et al., 2021	all samples tested
		GR-2	CCAAAGACTTTGATTTCTCTC
		Bc_F2	CATTTGGTTGGTTATTTCGTTTT	53°C /376		Zintl et al. 2011
		Bc_R1	GTTCCTGAAGGGGTCAAAAA
Hepatozoon spp.	18S rRNA	HAM1	GCCAGTAGTCATATGCTTGTC	52°C/~1800	Hepatozoon canis, red fox, Czech Republic	Criado-Fornelio et al. 2006	all samples tested
		HPF2R	GACTTCTCCTTCGTCTAAG
		EF-M	AAAACTGCAAATGGCTCATT	52°C/~1500
		ER-M	CTYGCGCTTACTAGGCATTC
Babesi vulpes	18S rRNA	BT-1F	GGTTGATCCTGCCAGTAGT	55°C/ 1074	Babesia vulpes, red fox, Czech Republic	Bartley et al. 2016	all samples tested
		BTH-1R	TTGCGACCATACTCCCCCCA
		BTFox1F_n	TAGTATAAGCTTTTATACAGC	48°C/679
		BTFox1R	CACTCTAGTTTTCTCAAAGTAAAATA
Candidatus Neoehrlichia spp.	16S rRNA	16SCNM_for	GTGGCAGACGGGTGAGTAAT	60°C/~1340	Candidatus Neoehrlichia sp., red fox, Czech Republic	Hodzic et al. 2015	all samples tested
		Ehr6	GACCCAACCTTAAATGGCTGC			Rar et al. 2010
		Neo_16S_127_F	TCTGCCTAGTAGTATGGAATAGCTG	58°C/~1270		Sandelin et al.2015
		Ehr8_n	CAGCTTCGAGTTAAACCAATTTCC			Rar et al. 2010/modified
Babesia sp. “microti clade”	cytochrome B	B_cytb_F633	TRTCSTGGTATACMGGTATAG	56.4°C/901	Babesia vulpes, red fox, Czech Republic	this study	samples positive in B. vulpes (18S) and Universal Babesia/Theileria/Hepatozoon
		B_cytb_R1511	CCTTACGTACTCAGGTGTTTC
		B_cytb_F708	AATGAGCTACTGGGGAGCTAC	64°C/768
		B_cytb_R1457	ATGCARACTTCCTGGCTAAGC
Bartonella spp.	gltA	443f	GCTATGTCTGCATTCTATCA	53°C/~800	Bartonella washoensis, red squirrel, Czech Republic	Birtles and Raoult (1996)	all samples tested
		1210R	GATCYTCAATCATTTCTTTCCA			Billeter et al. (2011)
		443f	GCTATGTCTGCATTCTATCA	56°C/~350		Birtles and Raoult (1996)
		781R	CCACCATGAGCTGGTCCCC			Sofer et al. (2015)
	rpoB	1400F	CGCATTGGCTTACTTCGTATG	56°C/~900		Renesto et al. (2001)	all samples tested
		2300R	GTAGACTGATTAGAACGCTG
		1596F	CGCATTATGGTCGTATTTGTCC	55°C/~600
		2300R	GTAGACTGATTAGAACGCTG
	16S-23S ITS	H56s	GGGGAACCTGTGGCTGGATCAC	56°C/~900-1000		Maggi and Breitschwerdt (2005)	all samples tested
		983as	TGTTCTYACAACAATGATGATG
		321s	AGATGATGATCCCAAGCCTTCTGG	58°C/~200-350
		H493as	TGAACCTCCGACCTCACGCTTATC
	ftsZ#	F	CATATGGTTTTCATTACTGCYGGTATGG	60°C/~600		Paziewska et al. (2011)	all samples tested
		R	TTCTTCGCGAATACGATTAGCAGCTTC
				*Samples published in our previous studies confirmed by sequencing
				#PCR repeated with the same protocol
Alberti A, Zobba R, Chessa B, Addis MF, Sparagano O, Parpaglia MLP, et al. Equine and canine Anaplasma phagocytophilum strains isolated on the island of Sardinia (Italy) are phylogenetically related to pathogenic strains from the United States. Appl Environ Microbiol. 2005;71:6418–22.
Jaarsma RI, Sprong H, Takumi K, Kazimirova M, Silaghi C, Mysterud A, et al. Anaplasma phagocytophilum evolves in geographical and biotic niches of vertebrates and ticks. Parasites and Vectors. 2019;12:1–17.
Sandelin LL, Tolf C, Larsson S, Wilhelmsson P, Salaneck E, Jaenson TGT, et al. Candidatus Neoehrlichia mikurensis in ticks from migrating birds in Sweden. PLoS One. 2015;10:1–11.
Birtles RJ, Raoult D. Comparison of partial citrate synthase gene (gltA) sequences for phylogenetic analysis of Bartonella species. Int J Syst Bacteriol. 1996;46:891–7.
Billeter SA, Gundi VAKB, Rood MP, Kosoy MY. Molecular detection and identification of Bartonella species in Xenopsylla cheopis fleas (Siphonaptera: Pulicidae) collected from Rattus norvegicus rats in Los Angeles, California. Appl Environ Microbiol. 2011;77:7850–2.
Liz JS, Anderes L, Sumner JW, Massung RF, Gern L, Rutti B, et al. PCR detection of granulocytic ehrlichiae in Ixodes ricinus ticks and wild small mammals in western Switzerland. J Clin Microbiol. 2000;38:1002–7.
Criado-Fornelio A, Martinez-Marcos A, Buling-Saraña A, Barba-Carretero JC. Molecular studies on Babesia, Theileria and Hepatozoon in southern Europe: Part I. Epizootiological aspects. Vet Parasitol. 2003;113:189–201.
Bonnet S, Jouglin M, L’Hostis M, Chauvin A. Babesia sp. EU1 from roe deer and transmission within Ixodes ricinus. Emerg Infect Dis. 2007;13:1208–10.
Zintl A, Finnerty EJ, Murphy TM, de Waal T, Gray JS. Babesias of red deer (Cervus elaphus) in Ireland. Vet Res. 2011;42:7.
Criado-Fornelio A, Ruas JL, Casado N, Farias NAR, Soares MP, Müller G, et al. New molecular data on mammalian Hepatozoon species (Apicomplexa: Adeleorina) from Brazil and Spain. J Parasitol. 2006;92:93–9.
Bartley PM, Hamilton C, Wilson C, Innes EA, Katzer F. Detection of Babesia annae DNA in lung exudate samples from Red foxes (Vulpes vulpes) in Great Britain. Parasites and Vectors [Internet]. Parasites & Vectors; 2016;9:1–8. Available from: http://dx.doi.org/10.1186/s13071-016-1364-1
Hodžić A, Alić A, Fuehrer HP, Harl J, Wille-Piazzai W, Duscher GG. A molecular survey of vector-borne pathogens in red foxes (Vulpes vulpes) from Bosnia and Herzegovina. Parasites and Vectors. 2015;8:1–7.
Rar VA, Livanova NN, Panov V V., Doroschenko EK, Pukhovskaya NM, Vysochina NP, et al. Genetic diversity of Anaplasma and Ehrlichia in the Asian part of Russia. Ticks Tick Borne Dis. Elsevier; 2010;1:57–65.
Sofer S, Gutiérrez R, Morick D, Mumcuoglu KY, Harrus S. Molecular detection of zoonotic bartonellae (B. henselae, B. elizabethae and B. rochalimae) in fleas collected from dogs in Israel. Med Vet Entomol. 2015;29:344–8.
Renesto P, Gouvernet J, Drancourt M, Roux V, Raoult D. Use of rpoB gene analysis for detection and identification of Bartonella species. J Clin Microbiol. 2001;39:430–7.
Maggi RG, Breitschwerdt EB, Carolina N. Potential Limitations of the 16S-23S rRNA Intergenic Region for Molecular Detection of Bartonella Species. 2005;43:1171–6.
Paziewska A, Harris PD, Zwolińska L, Bajer A, Siński E. Recombination within and between species of the Alpha Proteobacterium Bartonella infecting rodents. Microb Ecol. 2011;61:134–45.
