# Supplementary material for: Role of invasive carnivores (Procyon lotor and Nyctereutes procyonoides) in epidemiology of vector-borne pathogens: molecular survey from the Czech Republic
Source: Parasit Vectors. 2023 Jul 5;16:219. doi: 10.1186/s13071-023-05834-w (PMC10324142; doi:10.1186/s13071-023-05834-w)
Supplement: Supplementary file 1 — Additional file 1: Table S1 Protocols of all PCRs used in this study. Table S2 The details of all the phylogenetic analyses. Table S3 Details of sequences uploaded into the GenBank database. [file 13071_2023_5834_MOESM1_ESM.zip › Additionale file 1_rev/TableS2.xlsx]

## Sheet: List 1
The details of all the phylogenetic analyses
	No. of sequences		Alignment
Phylogeny	This study	GenBank + outgroup	Algorithm	Final length	Evolution model
Babesia 18S	4	76+3	MAFFT	1750	TPM3+F+R2
Babesia cytB	3	124+3	TransAlign	1296	TIM+F+I+G4
Hepatozoon 18S	6	457+3	MAFFT	2139	GTR+F+R4
Anaplasma GroEL	6	152+1	MAFFT	1256	TN+F+I+R2
Bartonella gltA	2	105+4	Clustal	1296	TIM+F+I+G4
Bartonella rpoB	1	48+3	Clustal	4152	HKY+F+I+G4
Bartonella ITS "washoensis"	1	36+3	MAFFT	1337	TN+F+G4
Bartonella ITS "grahamii"	1	53+2	MAFFT	1728	TN+F+I
