# Supplementary material for: Role of invasive carnivores (Procyon lotor and Nyctereutes procyonoides) in epidemiology of vector-borne pathogens: molecular survey from the Czech Republic
Source: Parasit Vectors. 2023 Jul 5;16:219. doi: 10.1186/s13071-023-05834-w (PMC10324142; doi:10.1186/s13071-023-05834-w)
Supplement: Supplementary file 1 — Additional file 1: Table S1 Protocols of all PCRs used in this study. Table S2 The details of all the phylogenetic analyses. Table S3 Details of sequences uploaded into the GenBank database. [file 13071_2023_5834_MOESM1_ESM.zip › Additionale file 1_rev/TableS3.xlsx]

## Sheet: List 1
Supplementary TableS3. Details of sequences obtained in this study
Accesion number	Pathogen species	gene	Host species	Country
OQ816780	B. canis	18S	C. lupus	CZ
OQ816787	B. canis	18S	P. lotor	CZ
OQ816790	B. canis	18S	P. lotor	CZ
OQ816785	B. vulpes	18S	N. procyonoides	CZ
OQ816786	Babesia sp.	18S	N. procyonoides	CZ
OQ808847	B. vulpes	cytB	N. procyonoides	CZ
OQ808848	B. vulpes	cytB	N. procyonoides	CZ
OQ808849	B. vulpes	cytB	N. procyonoides	CZ
OQ816782	H. canis	18S	C. lupus	CZ
OQ816781	H. canis	18S	C. lupus	CZ
OQ816791	H. canis	18S	P. lotor	CZ
OQ816789	H. martis	18S	P. lotor	CZ
OQ816784	H. martis	18S	M. foina	CZ
OQ816788	Hepatozoon sp.	18S	P. lotor	CZ
OQ816783	H. silvestris	18S	L. lynx	CZ
OQ808850	A. phagocytophilum	groEL	C. lupus	CZ
OQ808851	A. phagocytophilum	groEL	M. erminea	CZ
OQ808852	A. phagocytophilum	groEL	P. lotor	CZ
OQ808853	A. phagocytophilum	groEL	C. aureus	CZ
OQ808854	A. phagocytophilum	groEL	P. lotor	CZ
OQ808855	A. phagocytophilum	groEL	L. lynx	CZ
OQ808856	A. phagocytophilum	groEL	P. lotor	CZ
OQ808857	A. phagocytophilum	groEL	P. lotor	CZ
OQ808858	A. phagocytophilum	groEL	L. lynx	CZ
OQ808859	A. phagocytophilum	groEL	L. lynx	CZ
OQ808861	Bartonella sp.	gltA	L. lutra	CZ
OQ808846	Bartonella sp.	rpoB	L. lutra	CZ
OQ818710	Bartonella sp.	ITS	L. lutra	CZ
OQ808862	Bartonella sp.	gltA	P. lotor	CZ
OQ808860	B. taylorii	gltA	L. lynx	CZ
OQ818711	Bartonella sp.	ITS	C. aureus	CZ
