# Supplementary material for: Role of invasive carnivores (Procyon lotor and Nyctereutes procyonoides) in epidemiology of vector-borne pathogens: molecular survey from the Czech Republic
Source: Parasit Vectors. 2023 Jul 5;16:219. doi: 10.1186/s13071-023-05834-w (PMC10324142; doi:10.1186/s13071-023-05834-w)
Supplement: Supplementary file 2 — Additional file 2: Fig. S1–S7 Supplementary phylogenetic trees. [file 13071_2023_5834_MOESM2_ESM.zip]

Archive with 7 entries (7 files):
- Additional file 2/Fig_S1_Babesia_18S_rev.pdf
- Additional file 2/Fig_S2_Babesia_cytB_rev.pdf
- Additional file 2/Fig_S3_Hepatozoon_18S_rev.pdf
- Additional file 2/Fig_S4_Bartonella_gltA_rev.pdf
- Additional file 2/Fig_S5_Bartonella_rpoB_rev.pdf
- Additional file 2/Fig_S6_Bartonella_ITS_washoensis_rev.pdf
- Additional file 2/Fig_S7_Bartonella_ITS_grahamii_rev.pdf
